# Supplementary material for: Does off-farm employment contribute to chemical fertilizer reduction? New evidence from the main rice-producing area in Jilin Province, China
Source: PLoS One. 2022 Dec 16;17(12):e0279194. doi: 10.1371/journal.pone.0279194 (PMC9757570; doi:10.1371/journal.pone.0279194)
Supplement: S1 File — (DO) [file pone.0279194.s001.do]

gen lncfertilizer=ln(cfertilizer)
center naemploy bscale nplots,prefix(c)
center voen ttype,prefix(c)
gen cnaemploy_cbscale= cnaemploy*cbscale
gen cnaemploy_cnplots= cnaemploy*cnplots
gen cvoen_cttype= cvoen*cttype

reg lncfertilizer naemploy gender age education health population labor capital production organization sfertility  ttraining farming information adummy
reg lncfertilizer naemploy bscale gender age education health population labor capital production organization sfertility  ttraining farming information adummy
reg lncfertilizer naemploy bscale nplots gender age education health population labor capital production organization sfertility  ttraining farming information adummy
reg lncfertilizer naemploy nplots gender age education health population labor capital production organization sfertility  ttraining farming information adummy
reg lncfertilizer mac bscale gender age education health population labor capital production organization sfertility  ttraining farming information adummy
reg lncfertilizer mac nplots gender age education health population labor capital production organization sfertility  ttraining farming information adummy

reg mac naemploy gender age education health population labor capital production organization sfertility  ttraining farming information adummy
reg mac naemploy bscale gender age education health population labor capital production organization sfertility  ttraining farming information adummy
reg mac naemploy nplots gender age education health population labor capital production organization sfertility  ttraining farming information adummy
reg mac naemploy bscale nplots gender age education health population labor capital production organization sfertility  ttraining farming information adummy

reg lncfertilizer naemploy bscale nplots cnaemploy_cbscale gender age education health population labor capital production organization sfertility  ttraining farming information adummy
reg lncfertilizer naemploy bscale nplots cnaemploy_cnplots gender age education health population labor capital production organization sfertility  ttraining farming information adummy

ivregress 2sls lncfertilizer bscale nplots gender age education health population labor capital production organization sfertility ttraining farming information adummy (naemploy=voen), first
estat firststage,all forcenonrobust
reg lncfertilizer naemploy bscale nplots gender age education health population labor capital production organization sfertility ttraining farming information adummy
estimates store ols
ivregress 2sls lncfertilizer bscale nplots gender age education health population labor capital production organization sfertility ttraining farming information adummy (naemploy=voen)
estimate store iv
hausman iv ols,constant sigmamore

ivregress 2sls lncfertilizer naemploy nplots gender age education health population labor capital production organization sfertility ttraining farming information adummy (bscale=ttype), first
estat firststage,all forcenonrobust
reg lncfertilizer naemploy bscale nplots gender age education health population labor capital production organization sfertility ttraining farming information adummy
estimates store ols
ivregress 2sls lncfertilizer naemploy nplots gender age education health population labor capital production organization sfertility ttraining farming information adummy (bscale=ttype)
estimate store iv
hausman iv ols,constant sigmamore

ivregress 2sls lncfertilizer naemploy bscale gender age education health population labor capital production organization sfertility ttraining farming information adummy (nplots=ttype), first
estat firststage,all forcenonrobust
reg lncfertilizer naemploy bscale nplots gender age education health population labor capital production organization sfertility ttraining farming information adummy
estimates store ols
ivregress 2sls lncfertilizer naemploy bscale gender age education health population labor capital production organization sfertility ttraining farming information adummy (nplots=ttype)
estimate store iv
hausman iv ols,constant sigmamore

ivregress 2sls lncfertilizer naemploy bscale nplots gender age education health population labor capital production organization sfertility ttraining farming information adummy (cnaemploy_cbscale=cvoen_cttype), first
estat firststage,all forcenonrobust
reg lncfertilizer naemploy bscale nplots cnaemploy_cbscale gender age education health population labor capital production organization sfertility ttraining farming information adummy
estimates store ols
ivregress 2sls lncfertilizer naemploy bscale nplots gender age education health population labor capital production organization sfertility ttraining farming information adummy (cnaemploy_cbscale=cvoen_cttype)
estimate store iv
hausman iv ols,constant sigmamore

ivregress 2sls lncfertilizer naemploy bscale nplots gender age education health population labor capital production organization sfertility ttraining farming information adummy (cnaemploy_cnplots=cvoen_cttype), first
estat firststage,all forcenonrobust
reg lncfertilizer naemploy bscale nplots cnaemploy_cnplots gender age education health population labor capital production organization sfertility ttraining farming information adummy
estimates store ols
ivregress 2sls lncfertilizer naemploy bscale nplots gender age education health population labor capital production organization sfertility ttraining farming information adummy (cnaemploy_cnplots=cvoen_cttype)
estimate store iv
hausman iv ols,constant sigmamore
